# Supplementary material for: Nanotribological Properties of Oxidized Diamond/Silica Interfaces: Insights into the Atomistic Mechanisms of Wear and Friction by Ab Initio Molecular Dynamics Simulations
Source: ACS Appl Nano Mater. 2023 Sep 4;6(18):16674–83. doi: 10.1021/acsanm.3c02881 (PMC10520978; doi:10.1021/acsanm.3c02881)
Supplement: Supplementary file 1 — an3c02881_si_001.zip [file an3c02881_si_001.zip]

Archive with 11 entries (10 files):
- movies/
- movies/Movie_4_C110_50O_10GPa.mpg
- __MACOSX/movies/._Movie_4_C110_50O_10GPa.mpg
- movies/.DS_Store
- __MACOSX/movies/._.DS_Store
- movies/Movie_1_C110_50O.mpg
- __MACOSX/movies/._Movie_1_C110_50O.mpg
- movies/Movie_2_C111-50O.mpg
- __MACOSX/movies/._Movie_2_C111-50O.mpg
- movies/Movie_3_C001_50O.mpg
- __MACOSX/movies/._Movie_3_C001_50O.mpg
